# Supplementary material for: Dominant Sequences of Human Major Histocompatibility Complex Conserved Extended Haplotypes from HLA-DQA2 to DAXX
Source: PLoS Genet. 2014 Oct 9;10(10):e1004637. doi: 10.1371/journal.pgen.1004637 (PMC4191933; doi:10.1371/journal.pgen.1004637)
Supplement: Table S1 — Resequencing primers, amplification product sizes and resequencing distance covered. Forward and reverse primer sequences for all amplicons reported in this study are provided along with the amplicon PCR product size and the distance sequenced within each amplicon. The telomeric and centromeric boundary positions of the sequenced regions are provided for each amplicon based on the human reference sequence NC_000006.11 GRCh37.p10 assembly. (XLS) [file pgen.1004637.s004.xls]

## Sheet: Sheet1
TABLE S1. Resequencing Primers, Amplification Product Sizes and Resequencing Distance Covered
					Area Sequencedc
Primer Set	F primer sequence (5'-3')	R primer sequence (5'-3')	Product size (bp)a	Resequencing distance (bp)b	Telomeric amplicon boundary	Centromeric amplicon boundary
8.3	AAATGGGCATGTAGATATGCTTT	TTCCAGTTCACTTCCCCTTTT	438	394	32709948	32710341
8.33	CAGGATCCATCTCTGACTCC	TGCCCACACTGTTCCTAATGG	284	182	32710281	32710523
8.6	TGTTTGAGCACACAATGAGC	CAACGCCTCAATGGAATCTC	437	397	32711205	32711601
8.8	ATGTCCAGTTCGGCTCATT	CAAAGAAAAGCATGTAGGAACG	412	371	32712054	32712424
8.85	GGTGCTCTCCTCTAAGGACCA	GTCACACGTCTGTTATTTCCTG	431	22	32712300	32712687
8.9	CGTTCCTACATGCTTTTCTTTG	GGCACAGTCCCTGAACAATC	404	362	32712447	32712808
DC3	CTGCAAGAGCCCCTCAGAGT	CGGGAGTGCAGATATCTCTTTG	428	386	32720410	32720795
DC3.5	GTCCTGTCTCCTCGCACTTC	GACTTAGGGCTGGTGACTGG	474	434	32725446	32725879
DC4	CAGGGACAAGAGATGGGATG	CCTGTCTGTTACTGCCCTCAG	394	353	32726556	32726908
DC5	CTTAGATCAGGGCGTTCTCG	CCACTCCATTCAGACACAGG	497	457	32730048	32730504
DC6	GGAAATGCATAACCGTGGAG	CCACTGCTTTTTCCTTGGTC	440	400	32730866	32731265
DC8	GCAGGCAGATCACTTGAGGT	CATTCAGAATCAGGATGCTTGT	435	393	32733512	32733904
DC9	TCTAAAAGGCTTTGGTTTGG	TCTCCCTAGTGTAACCTTGACC	288	127	32733786	32734031
DC10	CTGCCTGACTGCTTTGCTG	CACATGATGCTCTGCACCTC	627	588	32747468	32748055
DC13	TCTGATGATGAACGGTGTCC	GTCCCCAAGGATCTTCCAAT	696	656	32759176	32759831
DOB1	TGTGGCTCACTACTGCTGCT	AAAATGTGGCTCACGCCTA	588	549	32767979	32768527
DOB4	CAGATTATGCTGGTGCAGGA	GCTGGTTCATGGTTTTGGTT	803	763	32782340	32783102
DOB5	ATAGAAGGGCTGGAGGCAAT	AGGTCATGGCCCTGGAAG	373	335	32786605	32786939
DOB6	TCCAGGGAAAGGGAATTAAAG	CAGAAAGAGGAAGGGAGAGGA	729	687	32791046	32791732
DOB7	GCTATGTGACCCAGGCAAGT	GCCCTATGTGGAAACAGCAT	456	416	32793610	32794025
DOB7.5	AGATGCCTTCCAGGCTTAAA	AATGAATTCCCCAGAACTGC	385	345	32794568	32794912
DOB7.9	GTCCTTCGTCCTCCCTCTG	TCCTTCCCCACACACTGAAT	495	456	32797100	32797555
DOB8	AATTCAGTGTGTGGGGAAGG	ACAGGAGAGGGGAGCATGTA	463	423	32797575	32797997
DOB9	GGGTCTGGAAAACAGGAATG	TCCAAGAGGCACACAATGTC	695	655	32798600	32799254
DOB10	CAATATGTGGACCATTTCTGGA	CTATGTGCAGGTGAGCGAGA	530	488	32799612	32800099
DOB11	TGGATGAGGCCTGAAGACAT	GGCTTTTAGGCAGGGAGATT	459	419	32802136	32802554
DOB12	GACAGTGGAGGCTGCTTCTC	AGCTCACCATGTCTCCTCTTT	500	459	32803283	32803741
DMP1	TTTTTGGCAATCCATTATGTTT	CGCACTAGGCCTATCTGGAC	438	396	32900458	32900853
DMP2	TTCTCAAATCAAACCCTCGTC	TGGAAATCACATGCTCACTTG	531	489	32903602	32904090
DMP3	AGCTCCCATCTGCTTCTGG	CATACCAGACCCTCTCCCATT	553	513	32904520	32905032
DMP4	TGTGTGGTTTTGCAGGTCAT	CAGGAAAGGGTCTCACCTCA	454	414	32918560	32918973
DMP5	AGGAGGATTGCTTGTGCCTA	AATGCAGGCTTTCACTTGCT	533	493	32919334	32919826
DMP6	CACTCCTGTAGCAATACAGCAATAA	TCCTGACTGGATCCTGGATAA	536	490	32922028	32922517
DMP7	ACCTTACACCCACCGAGGAG	AGAAAACGAAGCCGTGCTG	638	599	32936131	32936729
DMP8	ATAGAGGATCGGGAGGCAGT	TCTTCGCTACCAGGGAGAAA	594	554	32937812	32938365
DMP9	AGTCGGGGATCGGTAGTCTC	CACCACCCCCAAGTATGAAG	438	398	32943110	32943507
DMP10	CTGCAGCGAATGAGAAAACA	AAAGAGCTCCCCCTTCTTCC	588	548	32948373	32948920
DMP11	TGCTTGAACCTGGGAGACA	ATGCTTCGTATGTCGGAAAA	435	396	32970332	32970727
DMP12	TGGCTTGAACTCAGGAGGTG	CGGTTTTCAAACCAGAATGC	537	497	32973202	32973698
DMP13	AAGTCCATGTGAAATGGCTCA	CCTATTCCACCACCAGATGC	795	754	32974208	32974961
DMP14	CATCTTCCCCACTCCCTTTG	AAGAGGAAGAATGGAAAAGAGG	685	643	33033202	33033844
DMP15	TGACAGGACAACAGCAGGTT	TCTGATGAACTACCCTGTCCTT	473	431	33039461	33039891
DMP16	CTGGTGATTGAGGAGGAGAAA	CTGGGGAAATTAAGGTGCTG	410	369	33046613	33046981
DMP17	CCGCTTAGGACCACAGAACT	ATGCTCAGCCCAGTCCAG	616	578	33048310	33048887
CTB8	CTCGAACTCCTGATCCACCT	GACTACAGGTGCCTGCCAAC	803	763	33187616	33188378
CTB9	AGGAACCCTCACAAACTGTTG	TTGAATTCTTGGGGTCAAGC	999	958	33192811	33193768
CTB10	CCCCAATTTCCTCACCTACA	CATGGTTAAACCCCACGTCT	786	746	33195997	33196742
CTB11	GCTGACTTTTTGCCTGCTTT	CCGACCTCAAATGATTAGCC	583	543	33197073	33197615
CTB12	TTACATTGCGATAGGCACCA	TTCCCAATAGTGTTGAGTGTGG	556	514	33198592	33199105
CTB13	GGCATGGCGAGTAAGGATTA	CGGAGTCTTGCCCTGTCA	458	420	33209199	33209618
CTB14	CCAGAAACCTGAAAGCAAGG	CCGTCCTCAGAGACCAAAAA	697	657	33256025	33256681
CTB15	GATTACAGGCGTCCACAACC	CCAAGTTAACCAGCAAGTCCA	415	374	33275334	33275707
CTB16	CCTCTAGTTCTTGGGCGATG	AACCTACCCCCTCTCAAGGA	639	599	33281763	33282361
CTB17	GCCCTTTCCTTGGAGGTTAG	GGAATGTGGCGATGTTTCTT	655	615	33285018	33285632
CTB17B	TGAGAGCCTGACATTCCAAA	GGAGAAGAGGCCGAGGTAG	305	0	33285104	33285369
CTB18A	GCTCTCCCCAATACCTCTCC	GGCCAGATAGCTTGCCAATA	665	625	33290590	33291214
TOTAL AREA				26893
aProduct size includes primer sequence lengths and is based on the human reference sequence (PGF); others may vary.
bSize for human reference sequence. Does not include primer sequence length or overlap (if any) with neighboring telomeric region(s).
cHuman chromosome 6 positions are relative to the human reference sequence NC_000006.11 GRCh37.p10 assembly.
