# Supplementary material for: Dominant Sequences of Human Major Histocompatibility Complex Conserved Extended Haplotypes from HLA-DQA2 to DAXX
Source: PLoS Genet. 2014 Oct 9;10(10):e1004637. doi: 10.1371/journal.pgen.1004637 (PMC4191933; doi:10.1371/journal.pgen.1004637)
Supplement: Table S2 — Non-private polymorphisms determined from resequencing. The SNPs and DIPs within the amplicons sequenced are provided, including their local name, their reference sequence (rs) number, their chromosomal position in the human reference sequence (based on the NC_000006.11 GRCh37.p10 assembly) and the amplicon name within which they were sequenced. Eleven sub-regions for which NCF values were determined are shown on the right. (XLS) [file pgen.1004637.s005.xls]

## Sheet: Sheet1
TABLE S2. Non-Private Polymorphisms Determined from Resequencing
Amplicon		SN/DI ID	PCR Primer ID	Gene/Region	rs Number	Loc (GRCh37.p10)	Sub-region
		1	+770	HLA-DQA2	4496840	32709990	Sub-region 1
		2	+790	HLA-DQA2	4403295	32710010
8.3		3	+899	HLA-DQA2	5018343	32710119
		4	DQA2 DIP 1	HLA-DQA2	71536154	32,710,173:32,710,177
		5	+1001	HLA-DQA2	9461806	32710221
		6	+1087	HLA-DQA2	9276407	32710307
		7	+1150	HLA-DQA2	9276408	32710370
		8	+1157	HLA-DQA2	9276409	32710377
8.3.3		9	+1176	HLA-DQA2	9276410	32710396
		10	+1246	HLA-DQA2	9469263	32710466
		11	+1255	HLA-DQA2	9276411	32710475
		12	+1290	HLA-DQA2	28371353	32710510
8.6		13	+2102	HLA-DQA2	2395252	32711322
		14	+2180	HLA-DQA2	2227128	32711400
		15	+2356	HLA-DQA2	2213568	32711576
		16	+2865	HLA-DQA2	9276428	32712085
		17	+2884	HLA-DQA2	9276429	32712104
		18	+2962	HLA-DQA2	9276430	32712182
8.8		19	DQA2 DIP 2	HLA-DQA2	9282267	32,712,214:32,712,215
		20	+3027	HLA-DQA2	9276431	32712247
	8.85	21	+3164	HLA-DQA2	9276432	32712384
		22	+3191	HLA-DQA2	9276433	32712411
		23	DQA2 DIP 3	HLA-DQA2	370984965	32,712,453:32,712,456
8.9		24	DQA2 DIP 4	HLA-DQA2	9282271	32,712,631:32,712,632
		25	+3446	HLA-DQA2	9276434	32712666
		26	DC3-1	MIR3135B to HLA-DQB2	9276519	32720410	Sub-region 2
		27	DC3-2	MIR3135B to HLA-DQB2	9276520	32720415
		28	DC3 DIP	MIR3135B to HLA-DQB2	9282282	32,720,428:32,720,429
		29	DC3-3	MIR3135B to HLA-DQB2	9276521	32720431
		30	DC3-4	MIR3135B to HLA-DQB2	9276522	32720462
DC3		31	DC3-5	MIR3135B to HLA-DQB2	9276523	32720514
		32	DC3-6	MIR3135B to HLA-DQB2	9276524	32720531
		33	DC3-7	MIR3135B to HLA-DQB2	9276525	32720539
		34	DC3-8	MIR3135B to HLA-DQB2	9276526	32720589
		35	DC3-9	MIR3135B to HLA-DQB2	10947341	32720632
		36	DC3-10	MIR3135B to HLA-DQB2	9276527	32720637
		37	DC3-11	MIR3135B to HLA-DQB2	10947342	32720780
		38	DC3.5-1	HLA-DQB2	9276569	32725517
		39	DC3.5 DIP 1	HLA-DQB2	9282287	32,725,527:32,725,528
		40	DC3.5-2	HLA-DQB2	9276570	32725619
		41	DC3.5-3	HLA-DQB2	9276571	32725620
DC3.5		42	DC3.5-4	HLA-DQB2	9276572	32725625
		43	DC3.5-5	HLA-DQB2	9276573	32725671
		44	DC3.5-6	HLA-DQB2	9276574	32725673
		45	DC3.5 DIP 2	HLA-DQB2	9282288	32,725,674:32,725,675
		46	DC3.5-7	HLA-DQB2	4305772	32725826
		47	DC3.5-8	HLA-DQB2	9276576	32725832
		48	DC4-1	HLA-DQB2	3213483	32726577
DC4		49	DC4-2	HLA-DQB2	1049110	32726803
		50	DC4-3	HLA-DQB2	17850863	32726838
DC5		51	DC5-1	HLA-DQB2	2051549	32730086
		52	DC5-2	HLA-DQB2	11759423	32730392
DC6		53	DC6-1	HLA-DQB2	2071550	32730940
		54	DC6-2	HLA-DQB2	1573649	32731258
		55	DC8-1	HLA-DQB2 to HLA-DOB	5019294	32733580
		56	DC8-2	HLA-DQB2 to HLA-DOB	33998906	32733628
		57	DC8-3	HLA-DQB2 to HLA-DOB	5019293	32733684
DC8		58	DC8-4	HLA-DQB2 to HLA-DOB	5019292	32733719
		59	DC8 DIP #1	HLA-DQB2 to HLA-DOB	9282290	32,733,745:32,733,746
		60	DC8 DIP #2	HLA-DQB2 to HLA-DOB	9282291	32,733,758:32,733,759
		61	DC8-8	HLA-DQB2 to HLA-DOB	35439528	32733823
			DC9-1	HLA-DQB2 to HLA-DOB	35439528	32733823	Sub-region 3
		62	DC9-2	HLA-DQB2 to HLA-DOB	9276595	32733931
		63	DC9-3	HLA-DQB2 to HLA-DOB	9276596	32733943
DC9		64	DC9-4	HLA-DQB2 to HLA-DOB	9276597	32733944
		65	DC9 DIP	HLA-DQB2 to HLA-DOB	9282292	32,733,955:32,733,956
		66	DC9-5	HLA-DQB2 to HLA-DOB	9276598	32733987
		67	DC9-6	HLA-DQB2 to HLA-DOB	7382794	32734030
		68	DC10-1	HLA-DQB2 to HLA-DOB	4947258	32747502
		69	DC10-2	HLA-DQB2 to HLA-DOB	2857193	32747528
		70	DC10-3	HLA-DQB2 to HLA-DOB	2621408	32747542
		71	DC10-4	HLA-DQB2 to HLA-DOB	2857192	32747550
		72	DC10-5	HLA-DQB2 to HLA-DOB	2621407	32747569
		73	DC10-6	HLA-DQB2 to HLA-DOB	28893527	32747592
		74	DC10-7	HLA-DQB2 to HLA-DOB	28893528	32747661
		75	DC10-8	HLA-DQB2 to HLA-DOB	28986332	32747678
		76	DC10-9	HLA-DQB2 to HLA-DOB	28986333	32747727
		77	DC10-10	HLA-DQB2 to HLA-DOB	28893529	32747784
DC10		78	DC10-11	HLA-DQB2 to HLA-DOB	28893530	32747785
		79	DC10-12	HLA-DQB2 to HLA-DOB	28893531	32747786
		80	DC10-13	HLA-DQB2 to HLA-DOB	4947349	32747790
		81	DC10-14	HLA-DQB2 to HLA-DOB	28893532	32747817
		82	DC10-15	HLA-DQB2 to HLA-DOB	28893533	32747827
		83	DC10-16	HLA-DQB2 to HLA-DOB	2621406	32747959
		84	DC10-17	HLA-DQB2 to HLA-DOB	2857191	32747971
		85	DC10-18	HLA-DQB2 to HLA-DOB	28986334	32748021
		86	DC10-19	HLA-DQB2 to HLA-DOB	35520662	32748029
		87	DC10-20	HLA-DQB2 to HLA-DOB	2621405	32748039
		88	DC10-21	HLA-DQB2 to HLA-DOB	2857190	32748045
		89	DC13-1	HLA-DQB2 to HLA-DOB	9276712	32759252
		90	DC13-2	HLA-DQB2 to HLA-DOB	2621384	32759273
DC13		91	DC13-3	HLA-DQB2 to HLA-DOB	2857161	32759297
		92	DC13-4	HLA-DQB2 to HLA-DOB	2621383	32759335
		93	DC13-5	HLA-DQB2 to HLA-DOB	3948793	32759448
		94	DC13-6	HLA-DQB2 to HLA-DOB	9276713	32759771
		95	DOB1-1	HLA-DQB2 to HLA-DOB	34710970	32768115	Sub-region 4
		96	DOB1-2	HLA-DQB2 to HLA-DOB	13212256	32768171
		97	DOB1-3	HLA-DQB2 to HLA-DOB	2621370	32768222
		98	DOB1 DIP 1	HLA-DQB2 to HLA-DOB	67673247	32768233
		99	DOB1 DIP 2	HLA-DQB2 to HLA-DOB	9282307	32,768,271:32,768,272
		100	DOB1-4	HLA-DQB2 to HLA-DOB	2621369	32768285
DOB1		101	DOB1-5	HLA-DQB2 to HLA-DOB	2857149	32768312
		102	DOB1-6	HLA-DQB2 to HLA-DOB	2857148	32768314
		103	DOB1-7	HLA-DQB2 to HLA-DOB	2621368	32768333
		104	DOB1-8	HLA-DQB2 to HLA-DOB	6457678	32768378
		105	DOB1-9	HLA-DQB2 to HLA-DOB	9501663	32768474
		106	DOB1-10	HLA-DQB2 to HLA-DOB	9501664	32768488
		107	DOB4-1	HLA-DOB	2071475	32782387
		108	DOB4-2	HLA-DOB	2071474	32782582
DOB4		109	DOB4-3	HLA-DOB	2071473	32782605
		110	DOB4-4	HLA-DOB	41316241	32782795
		111	DOB4-5	HLA-DOB	7383287	32783086
		112	DOB5-1	HLA-DOB to TAP2	1894408	32786833
DOB5		113	DOB5-2	HLA-DOB to TAP2	3763355	32786882
		114	DOB5-3	HLA-DOB to TAP2	3763354	32786917
		115	DOB6-1	HLA-DOB to TAP2	58027204	32791139
DOB6		116	DOB6 DIP	HLA-DOB to TAP2	375191682	32,791,223:32,791,231
		117	DOB6-2	HLA-DOB to TAP2	2857103	32791299
		118	DOB6-3	HLA-DOB to TAP2	2856993	32791403
		119	DOB7-1	HLA-DOB to TAP2	73410789	32793721	Sub-region 5
DOB7		120	DOB7-2	HLA-DOB to TAP2	2857102	32793770
		121	DOB7-6	HLA-DOB to TAP2	1044043	32793981
		122	DOB7.9-1	TAP2	241444	32797109
		123	DOB7.9-2	TAP2	241443	32797115
		124	DOB7.9-3	TAP2	41316548	32797167
		125	DOB7.9-4	TAP2	241442	32797168
DOB7.9		126	DOB7.9-5	TAP2	241441	32797297
		127	DOB7.9-5a	TAP2	2229527	32797309
		128	DOB7.9-6	TAP2	241440	32797361
		129	DOB7.9-6a	TAP2	762808	32797466
		130	DOB7.9-7	TAP2	4148874	32797488
		131	DOB7.9-8	TAP2	241439	32797537
		132	DOB8-1	TAP2	241438	32797620
DOB8		133	DOB8-2	TAP2	241437	32797684
		134	DOB8-3	TAP2	2228396	32797809
		135	DOB8-4	TAP2	241436	32797876
		136	DOB9-1	TAP2	141812775	32798645
		137	DOB9-2	TAP2	146267111	32798646
		138	DOB9-3	TAP2	117821	32798711
		139	DOB9-4	TAP2	1015166	32798731
DOB9		140	DOB9-5	TAP2	148488479	32798777
		141	DOB9-6	TAP2	241434	32798789
		142	DOB9-7	TAP2	241433	32798795
		143	DOB9-8	TAP2	150994333	32799057
		144	DOB9-9	TAP2	28724897	32799157
		145	DOB10-1	TAP2	183585	32799673
DOB10		146	DOB10-2	TAP2	115736014	32799817
		147	DOB10-3	TAP2	60045856	32799845
		148	DOB10-4	TAP2	41316552	32799923
		149	DOB11-1	TAP2	241432	32802203
		150	DOB11-2	TAP2	241431	32802351
DOB11		151	DOB11-3	TAP2	145350051	32802353
		152	DOB11-4	TAP2	41317090	32802354
		153	TAP2 I4 DIP	TAP2	137955216	32,802,365:32,802,374
		154	DOB11-5	TAP2	62397688	32802462
		155	DOB12-1	TAP2	4148871	32803316
		156	DOB12-2	TAP2	28724898	32803408
DOB12		157	TAP2 I3 DIP	TAP2	9280197	32803414
		158	DOB12-3	TAP2	56219567	32803574
		159	DOB12-4	TAP2	55869430	32803576
		160	DMP1-1	2.1 kb telo to HLA-DMB	154975	32900601	Sub-region 6
		161	DMP1-2	2.1 kb telo to HLA-DMB	154974	32900616
DMP1		162	DMP1-3	2.1 kb telo to HLA-DMB	154973	32900642
		163	DMP1-4	2.1 kb telo to HLA-DMB	154972	32900651
		164	DMP1-5	2.1 kb telo to HLA-DMB	181997	32900718
		165	DMP1-6	2.1 kb telo to HLA-DMB	3129299	32900787
		166	DMP2-1	HLA-DMB	23544	32903637
		167	DMP2-2	HLA-DMB	68600	32903724
		168	DMP2-3	HLA-DMB	151719	32903900
DMP2		169	DMP2-4	HLA-DMB	77318243	32904039
		170	DMP2-5	HLA-DMB	1007636	32904041
		171	DMP2-6	HLA-DMB	75301392	32904051
		172	DMP2-7	HLA-DMB	80263925	32904061
		173	DMP3-1	HLA-DMB	2071556	32904601
DMP3		174	DMP3-2	HLA-DMB	171329	32904661
		175	DMP3-3	HLA-DMB	1042337	32904981
DMP4		176	DMP4-1	HLA-DMA	2301255	32918761
		177	DMP5-1	HLA-DMA	115217631	32919357
DMP5		178	DMP5-2	HLA-DMA	150358	32919524
		179	DMP5-3	HLA-DMA	2077022	32919677
		180	DMP6-1	1.4 kb centro to HLA-DMA	150359	32922068
DMP6		181	DMP6-2	1.4 kb centro to HLA-DMA	150360	32922078
		182	DMP6-3	1.4 kb centro to HLA-DMA	9378127	32922459
		183	DMP7-1	4.4 kb telo to BRD2	144268146	32936188	Sub-region 7
		184	DMP7-2	4.4 kb telo to BRD2	206787	32936238
DMP7		185	DMP7-3	4.4 kb telo to BRD2	3918148	32936262
		186	DMP7-4	4.4 kb telo to BRD2	3918149	32936373
		187	DMP7-5	4.4 kb telo to BRD2	9276935	32936441
		188	DMP8-1	BRD2	683208	32937901
		189	DMP8-1a	BRD2	115694032	32937982
		190	DMP8-1b	BRD2	375693517	32938010
		191	DMP8-2	BRD2	3135330	32938049
		192	DMP8-2a	BRD2	6903617	32938074
DMP8		193	DMP8-2b	BRD2	139603949	32938092
		194	DMP8-3	BRD2	17840186	32938199
		195	DMP8-3a	BRD2	139285716	32938261
		196	DMP8-4	BRD2	3129296	32938291
		197	BRD2 DIP 1	BRD2	147330063	32,938,296:32,938,297
		198	DMP8-5	BRD2	116409526	32938310
		199	DMP9-1	BRD2	56088723	32943142
DMP9		200	DMP9-2	BRD2	635688	32943151
		201	DMP9-3	BRD2	485502	32943345
		202	DMP9-4	BRD2	73409626	32943407
		203	DMP10-1	BRD2	2071876	32948426
			DMP10-1a	BRD2	3918140	32948462
DMP10		204	BRD2 DIP 2	BRD2	368289232	32948607
		205	DMP10-2	BRD2	78300601	32948721
		206	DMP10-3	BRD2	1049526	32948804
		207	DMP11-1	4.1 kb telo to HLA-DOA	6915560	32970359	Sub-region 8
		208	DOA DIP 1	4.1 kb telo to HLA-DOA	372164900	32,970,399:32,970,401
DMP11		209	DMP11-2	4.1 kb telo to HLA-DOA	3128920	32970416
		210	DOA DIP 2	4.1 kb telo to HLA-DOA	149634602	32,970,420:32,970,421
		211	DMP11-3	4.1 kb telo to HLA-DOA	206762	32970450
		212	DMP11-4	4.1 kb telo to HLA-DOA	17214099	32970644
		213	DMP12-1	1.2 kb telo to HLA-DOA	3097647	32973260
		214	DMP12-2	1.2 kb telo to HLA-DOA	3128936	32973263
DMP12		215	DMP12-3	1.2 kb telo to HLA-DOA	416622	32973281
		216	DMP12-4	1.2 kb telo to HLA-DOA	71565360	32973303
		217	DMP12-5	1.2 kb telo to HLA-DOA	410168	32973513
		218	DMP12-6	1.2 kb telo to HLA-DOA	9276975	32973599
		219	DMP13-1	HLA-DOA	408036	32974268
		220	DMP13-2	HLA-DOA	3129302	32974343
		221	DMP13-3	HLA-DOA	2581	32974401
DMP13		222	DMP13-4	HLA-DOA	2582	32974551
		223	DMP13-5	HLA-DOA	9276979	32974719
		224	DMP13-6	HLA-DOA	6913008	32974843
		225	DMP13-7	HLA-DOA	378352	32974934
DMP14		226	DMP14-1	HLA-DPA1 3' UTR (3 kb telo)	2071362	33033274	Sub-region 9
		227	DMP14-2	HLA-DPA1 3' UTR (3 kb telo)	2301227	33033814
		228	DMP15-1	HLA-DPA1	28986425	33039535
		229	DPA1 DIP 1	HLA-DPA1	36036444	33,039,589:33,039,590
		230	DMP15-2	HLA-DPA1	35521473	33039606
		231	DMP15-3	HLA-DPA1	9277341	33039625
		232	DMP15-4	HLA-DPA1	113529345	33039637
		233	DMP15-5	HLA-DPA1	35979982	33039652
		234	DMP15-6	HLA-DPA1	72879627	33039681
		235	DMP15-7	HLA-DPA1	13213149	33039686
		236	DMP15-8	HLA-DPA1	112181319	33039694
DMP15		237	DMP15-9	HLA-DPA1	113408492	33039697
		238	DMP15-10	HLA-DPA1	34780193	33039719
		239	DMP15-11	HLA-DPA1	13213165	33039729
		240	DMP15-12	HLA-DPA1	13213265	33039755
		241	DMP15-13	HLA-DPA1	34507584	33039767
		242	DPA1 DIP 2	HLA-DPA1	373795740	33,039,774:33,039,775
		243	DMP15-14	HLA-DPA1	9277342	33039804
		244	DMP15-15	HLA-DPA1	36043556	33039837
		245	DMP15-16	HLA-DPA1	35769133	33039848
		246	DMP15-17	HLA-DPA1	72879690	33039855
		247	DMP16-1	HLA-DPA1/HLA-DPB1	2567279	33046662
		248	DMP16-2	HLA-DPA1/HLA-DPB1	2021408	33046726
DMP16		249	DMP16-3	HLA-DPA1/HLA-DPB1	2856821	33046742
		250	DMP16-4	HLA-DPA1/HLA-DPB1	3097670	33046752
		251	DMP16-5	HLA-DPA1/HLA-DPB1	1431402	33046915
		252	DMP16-6	HLA-DPA1/HLA-DPB1	28986427	33046916
		253	DMP17-1	HLA-DPA1/HLA-DPB1	17221059	33048348
		254	DMP17-2	HLA-DPA1/HLA-DPB1	7765682	33048354
		255	DMP17-3	HLA-DPA1/HLA-DPB1	3128959	33048380
		256	DMP17-4	HLA-DPA1/HLA-DPB1	1126504	33048457
		257	DMP17-5	HLA-DPA1/HLA-DPB1	1126506	33048459
		258	DMP17-6	HLA-DPA1/HLA-DPB1	1126509	33048461
		259	DMP17-7	HLA-DPA1/HLA-DPB1	1126511	33048466
		260	DMP17-8	HLA-DPA1/HLA-DPB1	1126513	33048467
		261	DMP17-9	HLA-DPA1/HLA-DPB1	9277348	33048538
		262	DMP17-10	HLA-DPA1/HLA-DPB1	1042117	33048539
		263	DMP17-11	HLA-DPA1/HLA-DPB1	1042121	33048542
DMP17		264	DMP17-12	HLA-DPB1	707958	33048599
		265	DMP17-13	HLA-DPB1	9277351	33048600
		266	DMP17-14	HLA-DPB1	1042131	33048602
		267	DMP17-15	HLA-DPB1	1042133	33048606
		268	DMP17-16	HLA-DPB1	1042136	33048628
		269	DMP17-17	HLA-DPB1	1042140	33048640
		270	DMP17-18	HLA-DPB1	1042151	33048661
		271	DMP17-19	HLA-DPB1	1042153	33048663
		272	DMP17-20	HLA-DPB1	1042169	33048686
		273	DMP17-21	HLA-DPB1	9277354	33048689
		274	DMP17-22	HLA-DPB1	9277355	33048691
		275	DMP17-23	HLA-DPB1	9277356	33048694
		276	CTB8-1	RING1 to VPS52	1704995	33187688	Sub-region 10
CTB8		277	CTB8-2	RING1 to VPS52	28892580	33188223
		278	CTB8-3	RING1 to VPS52	150614888	33188329
		279	CTB9-1	RING1 to VPS52	439121	33192867
		280	CTB9-2	RING1 to VPS52	1705001	33192915
CTB9		281	CTB9 DIP	RING1 to VPS52	369671178	33,193,376:33,193,379
		282	CTB9-3	RING1 to VPS52	116156214	33193638
		283	CTB9-4	RING1 to VPS52	487652	33193701
		284	CTB10-1	RING1 to VPS52	213195	33196005
CTB10		285	CTB10-1a	RING1 to VPS52	111787211	33196122
		286	CTB10-2	RING1 to VPS52	34859217	33196397
		287	CTB10-3	RING1 to VPS52	34434446	33196570
		288	CTB11-1	RING1 to VPS52	213196	33197544
CTB11		289	CTB11-2	RING1 to VPS52	9277947	33197571
		290	CTB11-3	RING1 to VPS52	213197	33197589
CTB12		291	CTB12-1	RING1 to VPS52	213198	33198771
		292	CTB12-2	RING1 to VPS52	66944316	33198969
CTB13		293	CTB13-1	RING1 to VPS52	213226	33209310
		294	CTB13-2	RING1 to VPS52	1704999	33209573
		295	CTB14-1	WDR46	462093	33256096	Sub-region 11
CTB14		296	CTB14-2	WDR46	9277965	33256397
		297	CTB14-3	WDR46	3130257	33256471
		298	CTB14-4	WDR46	9277966	33256534
CTB15		299	CTB15-1	TAPBP	3130021	33275422
		300	CTB16-1	TAPBP	75399572	33281842
		301	CTB16-2	TAPBP	2239840	33281843
CTB16		302	CTB16-3	TAPBP	3106189	33282002
		303	CTB16-4	ZBTB22	3130099	33282181
		304	CTB16-5	ZBTB22	1061801	33282338
CTB17		305	CTB17-1	ZBTB22	9277973	33285262
		306	ZBTB22 DIP	ZBTB22	9257105	33,285,279:33,285,280
CTB18A		307	CTB18A-1	DAXX	2073525	33290825
		308	CTB18A-2	DAXX	3106194	33290872
Separate amplicons are displayed with alternating colors in the left column and are separated by dashed or solid lines. Single nucleotide
(SN) or deletion-insertion (DI) polymorphisms are enumerated and named. Normalized crossover frequencies were calculated for multi-
amplicon sub-regions separated by solid lines. Sub-regions extend telomerically to the position immediately centromeric to the most centro-
meric SN/DIP of the sub-regions preceding them. For sub-region 1, HLA-DQA2, the extension is to the nucleotide immediately centromeric to
HLA-DQB1. Entire colored rows are novel SNP and DIP variations we submitted to dbSNP using the handle CAALPER.
