# Supplementary material for: Dominant Sequences of Human Major Histocompatibility Complex Conserved Extended Haplotypes from HLA-DQA2 to DAXX
Source: PLoS Genet. 2014 Oct 9;10(10):e1004637. doi: 10.1371/journal.pgen.1004637 (PMC4191933; doi:10.1371/journal.pgen.1004637)
Supplement: Table S3 — Resequencing completion for haplotypes by group and class II region. Provides detailed information on the percentage of completion for haplotype resequencing organized by haplotype group, genetic region and partial and complete sequencing. (XLS) [file pgen.1004637.s006.xls]

## Sheet: Sheet1
Table S3. Resequencing Completion for Haplotypes by Group and Region
MHC Haplotype Project Cell Line Group (haplotypes sequenced (fulla & partialb))c
Locus/Region	Overall Completion	COX		QBL		MCF		SSTO		MANN		DBB		APD		PGF		TOTAL
		Full	Partial	Full	Partial	Full	Partial	Full	Partial	Full	Partial	Full	Partial	Full	Partial	Full	Partial	Full	Partial	% of Totald
HLA-DQA2	0.994667	31.88	32	18	18	18	18	51.52	52	10	10	4	4	1	1	29.72	30	164.12	165	0.994667
HLA-DQB2	0.914557	26.64	30	18	18	14.17	15	44.58	50	10	10	3.72	4	1	1	26.39	30	144.5	158	0.914557
b/w DQB2 & DOB	0.918924	25.64	30	16.91	18	14.45	15	47	50	9.64	10	4	4	1	1	26.55	30	145.19	158	0.918924
HLA-DOB	0.998671	30	30	18	18	15	15	50	50	10	10	4	4	1	1	29.79	30	157.79	158	0.998671
TAP2	0.980443	29.18	30	18	18	14.79	15	48.56	50	10	10	4	4	1	1	29.38	30	154.91	158	0.980443
HLA-DMB/HLA-DMA	1	30	30	18	18	15	15	50	50	10	10	4	4	1	1	30	30	158	158	1
BRD2	0.85	24.56	30	14.8	18	13.08	15	41.08	50	6.48	10	3.84	4	1	1	29.46	30	134.3	158	0.85
HLA-DOA	0.786724	16.84	22	2.37	3	10.26	14	28.05	39	3.37	6	0.68	1	0.95	1	28.74	30	91.26	116	0.577595
HLA-DPA1	0.982286	17.76	18	3	3	9.57	10	38.24	39	2.81	3	0.95	1	1	1	29.81	30	103.14	105	0.652785
HLA-DPB1	0.679712	11.86	17	1.41	3	5.24	10	24.52	39	0.62	3	0.21	1	1	1	25.83	30	70.69	104	0.447405
RING1 to VPS52	0.989367	29.95	30	18	18	15	15	49.42	50	9.89	10	3.11	4	1	1	29.95	30	156.32	158	0.989367
WDR46 to DAXX	0.959241	29.27	30	18	18	15	15	48	50	9.07	10	2.93	4	1	1	28.29	30	151.56	158	0.959241
aFull sequencing is calculated based on phased positions with SNP/DIP IDs in Table S2: (total # of positions resequenced) / (# of positions per haplotype)
bPartial sequencing is calculated as: total # of haplotypes sequenced at one position or more
cCell line groups (e.g., COX, QBL) are organized left to right in numerical order by their HLA-DR/DQ serological specificities.
dPercent of total is calculated as: (Full sequencing) / (Total number of haplotypes available (165 for HLA-DQA2 and 158 for all others))
